# Supplementary material for: Letter to the Editor: Cautionary Note on Ribonuclease Activity of Recombinant PR-10 Proteins
Source: Plant Cell Physiol. 2023 Jun 15;64(8):847–9. doi: 10.1093/pcp/pcad062 (PMC10434734; doi:10.1093/pcp/pcad062)
Supplement: pcad062_Supp [file pcad062_supp.zip]

Archive with 2 entries (2 files):
- suppl_data/pcp-2023-e-00087-File003.pdf
- suppl_data/pcp-2023-e-00087-File004.pdf
